# Supplementary material for: Crystal Structure of Allantoinase from Escherichia coli BL21: A Molecular Insight into a Role of the Active Site Loops in Catalysis
Source: Molecules. 2023 Jan 13;28(2):827. doi: 10.3390/molecules28020827 (PMC9863593; doi:10.3390/molecules28020827)
Supplement: Supplementary file 1 [file molecules-28-00827-s001.zip]

Archive with 1 entries (1 files):
- molecules-2137268-supplementary.pdf
